# Supplementary material for: Rampant Exchange of the Structure and Function of Extramembrane Domains between Membrane and Water Soluble Proteins
Source: PLoS Comput Biol. 2013 Mar 21;9(3):e1002997. doi: 10.1371/journal.pcbi.1002997 (PMC3605051; doi:10.1371/journal.pcbi.1002997)
Supplement: Table S3 — Sequence similarity scores of the first and second shell residues around common functional sites. (XLS) [file pcbi.1002997.s019.xls]

## Sheet: similarity_score_of_1st_2nd_she
Table S3. Sequence similarity scores of the first and second shell residues around common functional sites.
Structure pairs			Sequence similarity score					z-score	p-value
Membrane protein	Soluble proteins		1st/2nd shell residue of functional sites		Random residues
					Mean	Stdev
1bhy	1bzl		123		51.3	38.1354		1.88014	0.03
1bhy	1get		110		27.3	77.9595		1.06081	0.144389
1bhy	1lvl		262		163.15	83.1084		1.18941	0.117139
1bhy	1ojt		687		721.51	127.561		-0.270536	0.606626
1bhy	1xdi		29		24.01	40.1214		0.124372	0.45051
1bhy	1zy8		255		163.6	85.168		1.07317	0.141597
1bhy	2nvk		35		-117.47	116.161		1.31258	0.0946624
1bhy	2v6o		110		34.87	37.895		1.98258	0.0237071
1ftl	1ypn		-482		-791	187.878		1.64468	0.0500174
1ftm	1ypn		-580		-799.05	223.68		0.979302	0.163715
1fto	1ypn		-488		-814.18	200.387		1.62775	0.0517888
1id1	1ahh		-327		-644.55	146.897		2.16171	0.0153201
1id1	1b3r		-1195		-1608.55	274.432		1.50693	0.0659141
1id1	1bsv		7		8.2	16.5282		-0.0726034	0.529
1id1	1cgw		-1629		-3002.52	347.35		3.95428	3.84e-05
1id1	1cxe		-12		-12.21	11.8003		0.0177962	0.492901
1id1	1ded		-1342		-2995.86	383.684		4.31047	8.15e-06
1id1	1eq2		-475		-784.02	202.329		1.52731	0.0633
1id1	1f12		-478		-429.11	153.492		-0.318518	0.624954
1id1	1g9h		-2		-15.88	11.2306		1.23591	0.108245
1id1	1h5q		-460		-488.61	154.639		0.185012	0.42661
1id1	1hzy		-619		-675.7	176.186		0.321819	0.373795
1id1	1kxh		4		-18.52	11.4424		1.96811	0.0245277
1id1	1orr		-510		-911.72	250.634		1.60282	0.0544878
1id1	1ot1		-19		-15.4	12.5052		-0.28788	0.613281
1id1	1pez		-1636		-3046.04	309.055		4.56242	2.53e-06
1id1	1psc		-454		-625.89	182.847		0.940075	0.17359
1id1	1qaq		-270		-386.65	175.17		0.665923	0.25273
1id1	1qyr		-282		-438.59	196.28		0.797787	0.212497
1id1	1ri1		-462		-617.62	183.951		0.845986	0.19878
1id1	1t3z		9		-6.37	14.8288		1.0365	0.149985
1id1	1t4c		-703		-1041.13	220.16		1.53584	0.0622892
1id1	1uay		-594		-635.3	145.334		0.284172	0.388139
1id1	1udc		-531		-1074.85	218.578		2.48812	0.00642094
1id1	1v3j		-14		-18.98	13.124		0.379457	0.352174
1id1	1v3k		-1208		-2547.8	339.344		3.94821	3.94e-05
1id1	1vgr		9		-3.97	15.0349		0.862658	0.194
1id1	1wvg		-436		-1011.09	228.349		2.51847	0.00589322
1id1	1xkq		-578		-770.92	165.239		1.16752	0.121499
1id1	1xr3		-463		-614.87	155.836		0.974552	0.164891
1id1	1yb1		-617		-586.7	154.736		-0.195817	0.577623
1id1	1z45		-1421		-2304.81	370.247		2.38708	0.0084913
1id1	1zcj		-563		-642.97	229.637		0.348245	0.363828
1id1	1zk0		-511		-741.63	167.974		1.37301	0.0848752
1id1	1zx1		-347		-408.31	113.879		0.53838	0.295158
1id1	2ae2		-468		-654.91	155.331		1.2033	0.11443
1id1	2c59		-568		-994.72	249.799		1.70825	0.0437948
1id1	2d2h		-615		-663.79	209.603		0.232773	0.407969
1id1	2d3t		-1919		-2373.1	353.695		1.28387	0.099593
1id1	2dld		-532		-1114.64	268.393		2.17085	0.0149713
1id1	2h2d		-693		-937.05	200.536		1.21699	0.111804
1id1	2h4f		-626		-1064.88	177.916		2.46678	0.00681676
1id1	2nm0		-412		-564.16	129.921		1.17117	0.120765
1id1	2od7		-878		-1212.96	194.248		1.72438	0.0423194
1id1	2q2w		-493		-647.45	181.109		0.852803	0.196884
1id1	2r1n		-571		-648.98	198.178		0.393485	0.346981
1id1	3c1t		-519		-864.6	217.644		1.58791	0.0561531
1id1	3dmf		-346		-884.6	246.803		2.18231	0.0145433
1id1	3dmh		-381		-887.48	257.536		1.96664	0.0246127
1id1	3egv		-297		-618.66	193.781		1.65992	0.0484654
1id1	3had		-467		-471.09	190.738		0.021443	0.491446
1jfu	1ewx		-2		-99.31	81.2045		1.19833	0.115394
1jfu	1o6j		52		-8.91	28.5563		2.13298	0.0164632
1jfu	1o73		-8		-97.72	70.6709		1.26955	0.102123
1jfu	1oc8		-13		-160.32	89.4296		1.64733	0.0497452
1jfu	1txx		-14		-168.5	91.3889		1.69058	0.0454588
1jfu	2eio		104		84.29	32.647		0.603731	0.273011
1jfu	2tir		-11		-271.35	116.984		2.22552	0.0130233
1k25	1blh		-218		-464.08	154.135		1.59653	0.0551857
1k25	1blp		-243		-348.71	135.036		0.782826	0.216865
1k25	1bt5		-213		-457.7	146.012		1.67589	0.0468799
1k25	1bza		45		12.9	20.7733		1.54525	0.0611426
1k25	1cef		-407		-772.89	183.57		1.99319	0.0231205
1k25	1djc		-201		-440.1	161.315		1.48219	0.0691449
1k25	1e4d		38		14.26	23.1554		1.02525	0.152623
1k25	1es4		-414		-616.98	144.39		1.40578	0.0798947
1k25	1fsw		-512		-772.65	157.843		1.65133	0.0493359
1k25	1hzo		53		11.42	21.5175		1.93238	0.0266564
1k25	1i2s		66		15.99	19.2481		2.59818	0.00468601
1k25	1ikg		-373		-769.52	202.927		1.954	0.0253506
1k25	1jwv		-221		-460.92	140.92		1.70252	0.0443288
1k25	1kdw		-1		-1.14	14.1972		0.0098611	0.496066
1k25	1ke4		0		-0.84	16.1807		0.0519138	0.479299
1k25	1kgg		28		8.12	14.1896		1.40102	0.0806036
1k25	1li9		-200		-439.7	143.15		1.67447	0.0470189
1k25	1nxy		-263		-434	138.728		1.23263	0.108858
1k25	1nym		25		7.62	18.1586		0.957121	0.169253
1k25	1o7e		-219		-448.29	134.841		1.70045	0.0445232
1k25	1ong		42		4.37	22.552		1.66859	0.0475996
1k25	1rgy		-439		-788.54	173.196		2.01818	0.0217863
1k25	1sdn		-323		-668.03	185.192		1.8631	0.0312244
1k25	1shv		-247		-456.88	151.33		1.3869	0.082736
1k25	1ym1		44		10.08	20.9765		1.61705	0.052934
1k25	2blm		-262		-537.16	206.693		1.33125	0.0915539
1k25	2g2u		45		15.8	19.3329		1.51038	0.0654731
1k25	2hdu		0		-3.05	13.7531		0.221768	0.412247
1k25	2r9w		-5		-0.02	13.5875		-0.366514	0.643009
1k25	3bff		-237		-488.66	147.004		1.71193	0.0434552
1k25	3blm		-217		-471.68	143.128		1.77938	0.0375887
1k25	3c4o		-238		-444.68	134.749		1.53381	0.0625379
1k25	3c7u		-266		-560.16	145.62		2.02005	0.0216893
1k25	3pte		-8		-8.72	16.0481		0.0448651	0.482107
1kd7	1dyp		-11		-18.6	11.7779		0.645274	0.259375
1lb9	1ypn		-480		-765.04	195.829		1.45555	0.072758
1m5c	1ypn		-560		-768.67	199.583		1.04553	0.147889
1m5e	1ypn		-593		-881.52	196.067		1.47153	0.0705733
1m5f	1ypn		-575		-891.09	200.487		1.57661	0.0574425
1mqh	1ypn		-549		-785.22	212.933		1.10936	0.133637
1mqi	1ypn		-549		-764.32	185.678		1.15964	0.123097
1mqj	1ypn		-549		-771.97	203.497		1.09569	0.136607
1n0t	1ypn		-474		-790.06	201.149		1.57127	0.05806
1nnk	1ypn		-576		-809.01	227.926		1.0223	0.153318
1nrf	1blh		-210		-304.62	95.9367		0.986275	0.161999
1nrf	1blp		-225		-258.7	112.575		0.299356	0.382334
1nrf	1bt5		-258		-315.04	98.1974		0.580871	0.280664
1nrf	1bza		35		19.91	18.4559		0.817623	0.206786
1nrf	1cef		-476		-798.08	176.113		1.82882	0.0337131
1nrf	1djc		-203		-315.27	100.601		1.116	0.132212
1nrf	1e4d		172		95.02	51.7894		1.48641	0.068586
1nrf	1es4		-315		-446.89	129.239		1.02051	0.153744
1nrf	1fsw		-630		-781.5	182.722		0.829129	0.203516
1nrf	1hzo		32		18.38	18.2345		0.746937	0.227551
1nrf	1i2s		22		15.52	13.9287		0.465225	0.320885
1nrf	1ikg		-492		-769.55	164.442		1.68782	0.0457224
1nrf	1jwv		-294		-331.79	96.7408		0.390631	0.348035
1nrf	1kdw		9		9.49	16.5272		-0.029648	0.511826
1nrf	1ke4		10		3.75	15.0002		0.41666	0.338464
1nrf	1kgg		3		15.91	16.1797		-0.797915	0.78754
1nrf	1nxy		-304		-307.56	93.8314		0.0379404	0.484868
1nrf	1nym		31		12.81	22.1584		0.820908	0.205849
1nrf	1o7e		-268		-323.25	98.5281		0.560754	0.287483
1nrf	1ong		41		10.95	22.1257		1.35815	0.0872084
1nrf	1rgy		-538		-729.57	169.586		1.12963	0.129316
1nrf	1sdn		-250		-654.51	180.438		2.24182	0.0124866
1nrf	1shv		45		11.81	20.3665		1.62964	0.051589
1nrf	1ym1		38		15.9	15.567		1.41967	0.0778513
1nrf	2blm		-689		-937.34	231.209		1.07409	0.14139
1nrf	2g2u		31		12.46	21.452		0.864255	0.193724
1nrf	2hdu		0		2.77	17.861		-0.155086	0.561623
1nrf	2r9w		3		4.75	15.3293		-0.11416	0.545445
1nrf	3bff		-245		-306.9	113.376		0.545971	0.292543
1nrf	3blm		-204		-311.27	90.4468		1.186	0.117811
1nrf	3c4o		-271		-322.85	104.89		0.494326	0.310538
1nrf	3c7u		-349		-383.25	108.97		0.314307	0.376644
1o77	1aic		-983		-673.36	204.625		-1.51321	0.934887
1o77	1amq		-1255		-998.71	249.313		-1.02799	0.848022
1o77	1ase		-1393		-997.65	231.43		-1.70829	0.956209
1o77	1asm		-1123		-1002.84	241.109		-0.498363	0.690886
1o77	1asn		-1296		-1025.62	214.25		-1.26199	0.896523
1o77	1bqd		-526		-350.3	193.655		-0.907284	0.817872
1o77	1c2o		-884		-817.35	210.983		-0.315902	0.623962
1o77	1e66		-893		-887.81	223.186		-0.0232542	0.509276
1o77	1gcu		-23		-3.25	13.92		-1.41882	0.922024
1o77	1gqr		-808		-862.88	206.389		0.265905	0.395156
1o77	1gqt		-28		-35.59	17.8124		0.426107	0.335015
1o77	1h5q		-516		-666.31	142.379		1.05571	0.145551
1o77	1hl7		-761		-581.77	207.931		-0.861967	0.805647
1o77	1ivn		-549		-555.94	106.603		0.0651011	0.474047
1o77	1jmk		-570		-574.14	131.316		0.0315271	0.487425
1o77	1qik		-890		-854.31	189.605		-0.188233	0.574653
1o77	1qvb		-650		-903.69	209.578		1.21048	0.113048
1o77	1t4c		-793		-1156.16	259.609		1.39887	0.0809257
1o77	1tok		-720		-327.09	164.435		-2.38945	0.991563
1o77	1xrp		-1053		-1010.5	215.389		-0.197317	0.57821
1o77	2ae2		-567		-830.46	143.846		1.83155	0.0335095
1o77	2bce		-1788		-2308.38	266.93		1.9495	0.0256178
1o77	2cek		-881		-840.59	207.385		-0.194855	0.577247
1o77	2gbi		-750		-1165	240.666		1.72438	0.0423198
1o77	2j9x		-687		-625.33	175.65		-0.351096	0.637242
1o77	2jey		-949		-874.08	243.993		-0.307059	0.620601
1o77	2oci		-501		-566.8	166.235		0.395825	0.346117
1o77	2q7w		-826		-673.65	238.985		-0.637487	0.738096
1o77	2v6m		-580		-680.5	177.5		0.566197	0.28563
1o77	2z3z		-612		-777.96	233.042		0.712148	0.238187
1o77	3bf7		-545		-553.9	159.943		0.0556447	0.477812
1o77	3bf8		-562		-570.78	172.452		0.0509126	0.479698
1o77	3bmh		-671		-924.88	129.185		1.96524	0.0246932
1o77	3d2c		-538		-650.46	98.2066		1.14514	0.126076
1o77	4lip		-38		-9.69	12.2896		-2.30358	0.989377
1p1n	1ypn		-556		-781.76	217.697		1.03704	0.14986
1p4t	2j2m		-461		-637.01	188.806		0.932228	0.175609
1pk8	1iov		-294		-346.88	101.93		0.518787	0.301955
1px2	1iov		-329		-381.68	126.628		0.416021	0.338697
1r1m	1dwj		-1135		-1799.64	317.549		2.09303	0.018173
1r1m	1e6x		-1431		-1800.19	326.386		1.13114	0.128997
1r1m	1np2		-910		-1076.22	229.239		0.725094	0.234197
1r1m	1oif		-765		-740.44	196.573		-0.124941	0.549715
1r1m	1v02		-1081		-1717.7	287.456		2.21494	0.0133819
1r1m	2j7g		-765		-720.79	182.434		-0.242335	0.59574
1r1m	2j7h		-765		-748.7	220.826		-0.0738137	0.529421
1sht	1aql		-6		-24.7	14.5846		1.28218	0.0998905
1sht	1f5s		14		-3.37	14.0632		1.23514	0.108389
1sht	1f8y		-355		-458.7	139.267		0.744615	0.228252
1sht	1j97		-513		-772.62	177.823		1.45999	0.0721466
1sht	1jf8		-427		-1002.54	94.7247		6.07592	6.16e-10
1sht	1l7n		-603		-815.77	141.647		1.50212	0.0665332
1sht	1n7g		-22		-26.1	14.4731		0.283285	0.388
1sht	1r4f		-673		-823.68	182.879		0.823931	0.204989
1sht	1rfv		-392		-825.45	168.005		2.57999	0.00494
1sht	1s2l		-451		-458.31	128.972		0.0566789	0.4774
1sht	1shj		-410		-640.4	146.242		1.57547	0.0575742
1sht	1vgv		-572		-900.33	246.551		1.33169	0.0914809
1sht	1ygj		-451		-794.27	184.2		1.86358	0.0311907
1sht	2ajr		-599		-981.92	211.134		1.81363	0.0348672
1sht	2c2m		-319		-410.464	77.2586		1.18387	0.118232
1sht	2cnk		-6		-11	12.9938		0.384798	0.350194
1sht	2g3y		-283		-277.03	92.8394		-0.0643046	0.525636
1sht	2h5j		-317		-391.56	118.668		0.628307	0.264901
1sht	2p2c		-332		-422.37	104.59		0.864044	0.193782
1sht	2vvr		-485		-508.88	112.935		0.21145	0.416268
1shu	1ag8		-1215		-1528.38	291.394		1.07545	0.141086
1shu	1cuw		-544		-635.74	148.702		0.61694	0.268637
1shu	1f5s		10		-3.92	9.83227		1.41575	0.078425
1shu	1f8y		-348		-498.2	139.857		1.07395	0.141422
1shu	1j97		-530		-782.93	154.513		1.63695	0.0508203
1shu	1jxq		-699		-975.5	187.5		1.47467	0.0701511
1shu	1lhp		-466		-1075.44	199.583		3.05357	0.00113069
1shu	1lhr		-8		-31.18	22.2164		1.04337	0.148388
1shu	1n7g		-10		-21.94	13.3017		0.897627	0.185
1shu	1r4f		-677		-844.23	178.169		0.938603	0.173967
1shu	1rfv		-428		-853.15	208.996		2.03425	0.021
1shu	1s2l		-404		-464.82	129.601		0.469286	0.319433
1shu	1shj		-444		-651.49	131.858		1.57359	0.0577914
1shu	1vgv		-582		-902.24	189.205		1.69256	0.04527
1shu	1xrp		-770		-938.84	221.335		0.762824	0.222784
1shu	1ygj		-409		-797.32	221.139		1.756	0.0395443
1shu	2c2m		-311		-324	0		inf	0
1shu	2f2t		-337		-488.81	116.879		1.29886	0.0969958
1shu	2f62		-392		-495.54	126.645		0.817562	0.206804
1shu	2g3y		-258		-261.87	90.9414		0.0425549	0.483028
1shu	2h5j		-307		-433.04	113.79		1.10766	0.134005
1shu	2o2q		-1118		-1482.07	296.875		1.22634	0.110035
1shu	2p2c		-332		-432.97	119.848		0.842483	0.199759
1shu	2pzk		-551		-746.786	169.803		1.15301	0.124452
1shu	2vvr		-505		-569.33	117.34		0.548237	0.291764
1t34	1jf8		-360		-1197.69	218.603		3.83201	6.36e-05
1t34	1ljl		-36		-55.39	9.71277		1.99634	0.0229
1t34	2cd7		-38		-50.5	11.5078		1.08622	0.138691
1t34	2jfx		-423		-680.931	162.021		1.59196	0.0556969
1t3g	1ag8		-1207		-1469.05	277.105		0.945671	0.172158
1t3g	1bxk		-491		-1339.03	212.725		3.9865	3.35e-05
1t3g	1dwj		-1026		-1806.86	269.332		2.89925	0.0018703
1t3g	1e7w		-717		-897.2	139.505		1.29171	0.0982289
1t3g	1f8y		-118		-363.42	80.7037		3.041	0.00117896
1t3g	1g1a		-593		-1205.42	235.959		2.59545	0.0047234
1t3g	1gcu		-39		-14.69	14.9129		-1.63013	0.948463
1t3g	1n7g		-17		-28.14	15.1433		0.735637	0.231
1t3g	1rla		-693		-411.08	166.611		-1.69209	0.954686
1t3g	1s2l		-157		-345.11	86.4478		2.176	0.0147778
1t3g	1uay		-765		-773.68	173.142		0.0501322	0.480009
1t3g	1v02		-1125		-1730.96	250.19		2.422	0.00771762
1t3g	1vgv		-510		-825.78	224.028		1.40956	0.0793351
1t3g	1xqy		-1194		-984.45	202.719		-1.0337	0.849361
1t3g	1zcb		-781		-566.26	200.738		-1.06975	0.857634
1t3g	1zk0		-532		-847.81	132.805		2.378	0.00870338
1t3g	2bi4		-964		-706.57	217.091		-1.18582	0.882153
1t3g	2c4w		-263		-528	18		14.7222	2.32e-49
1t3g	2c59		-627		-1134.56	256.593		1.97808	0.02396
1t3g	2d3t		-1903		-2361.67	407.151		1.12653	0.12997
1t3g	2eii		-782		-760.41	193.965		-0.111309	0.544314
1t3g	2f2t		-234		-392.26	89.5436		1.76741	0.03858
1t3g	2f62		-181		-375.72	96.6896		2.01387	0.0220118
1t3g	2f9y		17		1.67	16.4888		0.929721	0.176258
1t3g	2v6m		-644		-737	0		inf	0
1t3g	3bmh		-582		-845.19	145.269		1.81174	0.0350131
1t3g	3ehd		-111		-283.14	97.8261		1.75965	0.0392333
1t3g	9mht		-444		-272.72	132.276		-1.29487	0.902318
1twq	1lba		-7		-82.82	76.0035		0.997586	0.15924
1u12	1gp5		-589		-600.26	146.252		0.0769904	0.469316
1xfd	1cuw		-456		-657.04	199.672		1.00685	0.157003
1xfd	1g4h		-302		-645.51	169.155		2.03075	0.0211404
1xfd	1h2w		-177		-229.48	134.584		0.389941	0.34829
1xfd	1hl7		-296		-408.34	207.066		0.542532	0.293726
1xfd	1jf8		-631		-1353.46	248.196		2.91085	0.00180224
1xfd	1r3d		-403		-434.68	193.749		0.16351	0.435058
1xfd	1uoo		-191		-250.39	140.992		0.421229	0.336794
1xfd	1xqy		-681		-695.01	234.207		0.059819	0.47615
1xfd	1xrp		-689		-684.85	264.623		-0.0156827	0.506256
1xfd	1xzm		-515		-632.26	215.304		0.544625	0.293006
1xfd	1y7h		-403		-474.36	194.488		0.366912	0.356842
1xfd	2buc		263		257.09	109.031		0.0542049	0.478386
1xfd	2cut		-513		-659.6	208.745		0.702292	0.241248
1xfd	2eda		-415		-456.52	203.052		0.204479	0.41899
1xfd	2gbi		254		231.16	107.13		0.213199	0.415586
1xfd	2hu7		-155		-211.68	146.944		0.385726	0.34985
1xfd	2oci		-123		-329.48	206.792		0.99849	0.159021
1xfd	2z3z		97		-3.09	121.703		0.82241	0.205422
1xfd	2zjf		-461		-464.86	215.831		0.0178844	0.492866
1xfd	3bf7		-156		-393.47	191.275		1.24151	0.107209
1xhy	1ypn		-556		-741.06	223.024		0.829777	0.203332
1xs5	1ypn		-772		-795.47	228.46		0.102731	0.459088
1z6i	1lba		-58		-127.15	80.1354		0.862914	0.194092
2a5s	1ypn		-522		-816.93	216.457		1.36254	0.0865143
2a5t	1ypn		-651		-935.06	193.684		1.46662	0.07124
2a79	1aw2		-343		-560.11	169.227		1.28295	0.0997542
2a79	1bxc		-418		-734.74	176.656		1.79297	0.0364887
2a79	1dwh		-931		-1444.94	247.356		2.07773	0.0188669
2a79	1e6x		-889		-1409.51	254.295		2.04688	0.020335
2a79	1ea9		-927		-2028.17	318.146		3.46121	0.000268881
2a79	1ece		-728		-863.78	169.681		0.800208	0.211795
2a79	1ef3		-29		-192.01	134.113		1.21547	0.112094
2a79	1frb		103		38.62	28.218		2.28152	0.0112588
2a79	1izj		-1103		-1916.65	321.567		2.53027	0.0056988
2a79	1jf5		-571		-1812.22	303.206		4.09365	2.12e-05
2a79	1mrq		97		21.14	31.5709		2.40285	0.00813399
2a79	1muw		-714		-916.21	215.072		0.940197	0.173558
2a79	1oad		-547		-835.96	191.608		1.50808	0.0657669
2a79	1og6		27		-17.33	62.8057		0.705827	0.240148
2a79	1qno		-110		-46.2	24.3282		-2.62247	0.995635
2a79	1qnr		-561		-791.94	182.023		1.26874	0.102267
2a79	1qwk		11		-145.28	123.985		1.26048	0.103748
2a79	1s1r		5		-183.58	131.792		1.43089	0.0762313
2a79	1s5m		-714		-986.43	222.205		1.22603	0.110094
2a79	1tpe		-323		-585.88	123.988		2.12021	0.0169941
2a79	1ttj		-279		-482.95	117.18		1.74048	0.0408873
2a79	1vb9		-633		-875.49	254.028		0.954581	0.169895
2a79	1vfo		-469		-908.51	245.496		1.7903	0.0367032
2a79	1vfu		-26		-31.61	18.8297		0.297933	0.382877
2a79	1w3k		-460		-582.69	158.565		0.773754	0.219538
2a79	1wzl		-778		-1714.17	330.818		2.82987	0.00232838
2a79	1x97		-50		-172.1	129.969		0.939451	0.17375
2a79	1xya		-706		-799.62	201.149		0.465426	0.320813
2a79	2acr		-68		-195.95	119.737		1.0686	0.142626
2a79	2d2o		-398		-885.64	228.683		2.13238	0.0164878
2a79	2fz9		-11		-184.27	120.592		1.43683	0.0753836
2a79	2fzd		-22		-187.73	125.446		1.32113	0.0932298
2a79	2hcv		-357		-415.76	181.975		0.322901	0.373385
2a79	2he5		124		34.67	33.6535		2.6544	0.00397247
2a79	2i17		-21		-123	98.5427		1.03508	0.150315
2a79	2i57		-357		-377.08	146.41		0.137149	0.445457
2a79	2ikh		-20		-193.11	135.349		1.27899	0.100451
2a79	2ipg		-76		-196.63	132.606		0.90969	0.181493
2a79	2ipw		-24		-188.51	121.951		1.34898	0.0886712
2a79	2iq0		-57		-204.2	120.801		1.21854	0.11151
2a79	2jeq		-511		-629.62	176.284		0.672892	0.250508
2a79	2pdf		-51		-211.05	119.512		1.3392	0.0902527
2a79	2pdn		-24		-197.3	123.834		1.39946	0.080838
2a79	2pdu		-3		-191.26	128.218		1.46828	0.0710136
2a79	2v38		-71		-36.64	15.9333		-2.15649	0.984477
2a79	2ven		-234		-603.65	178.506		2.07079	0.0191891
2a79	3bh4		-736		-1563.01	282.349		2.92903	0.0017001
2a79	3cas		-78		-197.34	130.508		0.914429	0.180246
2a79	3cmg		-597		-726.9	217.965		0.595966	0.275599
2a79	3eb3		285		245.7	73.0095		0.538286	0.29519
2a79	3eb4		284		224.21	73.0247		0.818764	0.20646
2a79	3f7j		-10		-79.02	102.885		0.670846	0.251159
2a79	5xim		-692		-824.8	205.196		0.647187	0.258756
2a79	7a3h		-413		-556.49	153.188		0.936692	0.174459
2aej	1g9h		-25		-4.81	17.8481		-1.13121	0.871018
2aej	1l0p		-18		-4.65	14.6781		-0.909516	0.818461
2aej	1mwo		-974		-1668.16	247.414		2.80567	0.00251063
2aej	1mxg		-40		-31.46	20.2778		-0.421151	0.663177
2aej	1pez		-1625		-2921.65	321.572		4.03222	2.76e-05
2aej	1ud6		-932		-1841.04	266.642		3.40921	0.000325751
2aej	1ud8		-1184		-1839.12	259.723		2.52238	0.0058282
2aej	2dij		-32		-23.52	16.3972		-0.51716	0.697478
2anj	1ypn		-558		-813.95	185.254		1.38161	0.0835452
2b8e	1f5s		112		77.29	38.9862		0.890314	0.186649
2b8e	1j97		-174		-475.66	211.751		1.4246	0.0771367
2b8e	1l7n		-252		-485.3	229.535		1.0164	0.154719
2b8e	1z88		-148		-197.8	100.588		0.49509	0.310268
2b8e	2i7d		-245		-227.72	103.519		-0.166926	0.566286
2f2l	1lba		-42		-130.97	92.1574		0.965413	0.167169
2fi9	2byw		-913		-1557.01	282.294		2.28134	0.0112641
2fi9	2byy		-1174		-1588.6	277.947		1.49165	0.067895
2hms	1cd5		-580		-690.24	125.369		0.879327	0.189612
2hms	1e7w		-729		-730.63	143.84		0.0113321	0.495479
2hms	1g16		-250		-172.67	88.6507		-0.8723	0.808478
2hms	1gox		-978		-1191.47	220.525		0.968007	0.16652
2hms	1gvo		-2		-4.78	14.1503		0.196462	0.422124
2hms	1k03		-16		-14.15	9.25459		-0.199901	0.579
2hms	1l8a		-1184		-1295.91	258.204		0.433416	0.332356
2hms	1m7o		-11		-13	13.1621		0.151952	0.439612
2hms	1m7p		-702		-930.09	166.278		1.37174	0.085072
2hms	1mv8		-843		-1180.43	271.845		1.24126	0.107255
2hms	1n2k		-1465		-1871.21	266.915		1.52187	0.064021
2hms	1o94		-1303		-1593.48	310.604		0.935209	0.17484
2hms	1oiw		-223		-152.68	94.2122		-0.7464	0.772287
2hms	1q6q		-806		-1198.72	132.743		2.9585	0.00154572
2hms	1qaq		-268		-404.05	173.669		0.783386	0.2167
2hms	1qyr		-260		-411.29	183.809		0.823084	0.20523
2hms	1ri1		-470		-636.11	185.208		0.896882	0.184891
2hms	1ri2		-561		-612.1	180.315		0.283394	0.388438
2hms	1sq7		-23		-21.61	11.489		-0.120985	0.548149
2hms	1ssd		-767		-937.51	179.953		0.947524	0.171686
2hms	1sw7		-668		-943.73	198.151		1.39151	0.082035
2hms	1tpc		-655		-950.98	206.602		1.43261	0.075985
2hms	1tre		-13		-5.34	12.913		-0.593203	0.723477
2hms	1vjo		-827		-1155.44	264.882		1.23995	0.107497
2hms	1vq1		-639		-950.56	218.434		1.42634	0.0768854
2hms	1vyr		-1		-3.66	14.334		0.185572	0.42639
2hms	1vys		-846		-1040.64	225.042		0.864906	0.193545
2hms	1yzl		-312		-214.21	85.7823		-1.13998	0.872852
2hms	2aba		-814		-941.73	246.701		0.517752	0.302316
2hms	2bce		-1728		-2478.51	290.576		2.58283	0.00489965
2hms	2bfp		-862		-745.21	147.717		-0.790634	0.785421
2hms	2d3t		-1894		-2314.19	394.994		1.06379	0.143712
2hms	2dpy		-739		-994.82	200.426		1.27638	0.100911
2hms	2h90		-931		-1034.81	243.87		0.425678	0.335171
2hms	2iea		-1690		-1974.71	318.587		0.893664	0.185751
2hms	2p4q		-919		-798.78	282.496		-0.425563	0.664787
2hms	2q1t		-41		13.87	23.8959		-2.29621	0.989168
2hms	2zbq		-272		-612.19	191.879		1.77294	0.0381191
2hms	3bmh		-626		-761.17	150.726		0.896793	0.184915
2hms	3egv		-339		-617.42	181.007		1.53817	0.0620034
2hms	5cgt		-869		-1599.91	310.244		2.35592	0.00923845
2r9r	1aw2		-359		-553.14	127.664		1.52071	0.0641665
2r9r	1bxc		-422		-733.48	178.872		1.74136	0.0408105
2r9r	1c93		-151		-200.39	89.7598		0.550246	0.291075
2r9r	1dkw		-284		-562.82	156.798		1.77822	0.0376841
2r9r	1ea9		-930		-1993.19	318.545		3.33764	0.000422461
2r9r	1ece		-728		-837.57	155.006		0.706874	0.239822
2r9r	1ef3		-21		-194.52	126.515		1.37154	0.085103
2r9r	1frb		98		40.49	35.9323		1.60051	0.0547427
2r9r	1jf5		-571		-1793.89	309.931		3.94568	3.98e-05
2r9r	1ml1		-248		-572.21	132.967		2.43828	0.00737871
2r9r	1mrq		94		31.49	33.399		1.87162	0.0306299
2r9r	1muw		-697		-901.24	193.025		1.0581	0.145005
2r9r	1oad		-498		-822.45	187.673		1.72881	0.0419217
2r9r	1ob0		-94		-28.45	24.3361		-2.69353	0.996465
2r9r	1og6		23		1.87	60.9414		0.346727	0.364398
2r9r	1qno		-107		-46.15	24.4206		-2.49175	0.993644
2r9r	1qnr		-545		-795.33	175.961		1.42265	0.0774193
2r9r	1qwk		5		-135.1	134.265		1.04346	0.148368
2r9r	1s1r		-9		-191.36	124.901		1.46004	0.0721393
2r9r	1s5m		-697		-922.57	167.59		1.34596	0.0891575
2r9r	1tpe		-332		-591.19	144.409		1.79483	0.0363404
2r9r	1ttj		-278		-469.02	123.95		1.54111	0.061645
2r9r	1vb9		-645		-912.8	266.503		1.00487	0.157481
2r9r	1vfo		-472		-934.02	252.256		1.83155	0.0335093
2r9r	1vfu		-26		-26.8	16.4584		0.0486073	0.480616
2r9r	1vys		-587		-759.86	246.182		0.702164	0.241289
2r9r	1w3k		-453		-547.36	129.814		0.726886	0.233648
2r9r	1wzl		-780		-1701.27	318.807		2.88974	0.00192778
2r9r	1x97		-88		-185.42	126.306		0.7713	0.220265
2r9r	1xya		-668		-810.25	188.464		0.754784	0.225189
2r9r	2acr		-95		-180.29	122.059		0.698761	0.242351
2r9r	2d2o		-385		-888.58	254.102		1.9818	0.0237507
2r9r	2fz9		-27		-202.78	127.073		1.3833	0.0832863
2r9r	2fzd		-16		-210.49	136.439		1.42548	0.0770097
2r9r	2hcv		-330		-405.51	167.46		0.450915	0.326026
2r9r	2he5		121		38.83	41.2817		1.99047	0.0232696
2r9r	2i17		-32		-187.15	133.701		1.16043	0.122938
2r9r	2i57		-330		-362.61	146.243		0.222984	0.411774
2r9r	2ikh		-36		-202.14	132.018		1.25847	0.104112
2r9r	2ipg		-102		-193.38	122.829		0.743961	0.22845
2r9r	2ipw		-16		-205.48	149.362		1.2686	0.102292
2r9r	2iq0		-84		-185.13	129.01		0.783891	0.216552
2r9r	2jeq		-495		-639.11	185.875		0.775304	0.21908
2r9r	2pdf		-54		-180.71	117.835		1.07532	0.141116
2r9r	2pdn		-26		-185.63	129.947		1.22842	0.109644
2r9r	2pdu		5		-183.12	139.713		1.34648	0.089074
2r9r	2qpu		-619		-1303.19	199.483		3.42981	0.000301997
2r9r	2v38		-55		-31.57	19.0485		-1.23002	0.890655
2r9r	2ven		-249		-567.55	126.933		2.50958	0.00604368
2r9r	3bh4		-733		-1560.61	284.261		2.91144	0.00179882
2r9r	3cas		-101		-175.18	126.755		0.585225	0.279198
2r9r	3cmg		-627		-721.58	198.556		0.476339	0.316917
2r9r	3eb3		295		232.57	66.9431		0.932582	0.175518
2r9r	3eb4		292		233.5	86.9412		0.672869	0.250515
2r9r	3f7j		-22		-81.04	93.2266		0.633296	0.26327
2r9r	5xim		-652		-837.57	168.965		1.09827	0.136042
2r9r	7a3h		-412		-560.01	160.57		0.921777	0.178323
2rc7	1ypn		-656		-882.94	203.981		1.11255	0.13295
3b6w	1ypn		-591		-981	217.564		1.79257	0.0365207
3bfu	1ypn		-590		-834.71	191.61		1.27713	0.100779
3co2	1gp5		-589		-630.58	158.655		0.262078	0.396631
3d12	2h13		-173		-255.65	126.804		0.651795	0.257267
3d12	2h6n		-148		-236.13	129.074		0.682789	0.24737
3dwo	1qjg		-521		-916.97	245.546		1.61261	0.0534146
