# Supplementary material for: Rampant Exchange of the Structure and Function of Extramembrane Domains between Membrane and Water Soluble Proteins
Source: PLoS Comput Biol. 2013 Mar 21;9(3):e1002997. doi: 10.1371/journal.pcbi.1002997 (PMC3605051; doi:10.1371/journal.pcbi.1002997)
Supplement: Table S4 — Functional annotation of membrane and soluble protein domains that share conserved functional residues. (XLS) [file pcbi.1002997.s020.xls]

## Sheet: function_match_result_adding_na
Table S4. Functional annotation of membrane and soluble protein domains that share conserved functional residues.
Soluble proteins	Membrane proteins		annotation match		functional annotation of soluble proteins		functional annotation of membrane proteins
3C7U	1NRF		same		beta-Lactamase/D-ala carboxypeptidase		beta-Lactamase/D-ala carboxypeptidase
3C4O	1NRF		same		beta-Lactamase/D-ala carboxypeptidase		beta-Lactamase/D-ala carboxypeptidase
3BLM	1NRF		same		beta-Lactamase/D-ala carboxypeptidase		beta-Lactamase/D-ala carboxypeptidase
2R9W	1NRF		same		beta-Lactamase/D-ala carboxypeptidase		beta-Lactamase/D-ala carboxypeptidase
2IQ0	2R9R		same		Aldo-keto reductases (NADP)		Aldo-keto reductases (NADP)
2IQ0	2A79		same		Aldo-keto reductases (NADP)		Aldo-keto reductases (NADP)
2IPW	2R9R		same		Aldo-keto reductases (NADP)		Aldo-keto reductases (NADP)
2IPW	2A79		same		Aldo-keto reductases (NADP)		Aldo-keto reductases (NADP)
2IKH	2R9R		same		Aldo-keto reductases (NADP)		Aldo-keto reductases (NADP)
2I17	2R9R		same		Aldo-keto reductases (NADP)		Aldo-keto reductases (NADP)
2I17	2A79		same		Aldo-keto reductases (NADP)		Aldo-keto reductases (NADP)
2HDU	1NRF		same		beta-Lactamase/D-ala carboxypeptidase		beta-Lactamase/D-ala carboxypeptidase
2FZD	2R9R		same		Aldo-keto reductases (NADP)		Aldo-keto reductases (NADP)
2FZD	2A79		same		Aldo-keto reductases (NADP)		Aldo-keto reductases (NADP)
2FZ9	2R9R		same		Aldo-keto reductases (NADP)		Aldo-keto reductases (NADP)
2FZ9	2A79		same		Aldo-keto reductases (NADP)		Aldo-keto reductases (NADP)
2BUC	1XFD		same		DPP6 N-terminal domain-like		DPP6 N-terminal domain-like
2BLM	1NRF		same		beta-Lactamase/D-ala carboxypeptidase		beta-Lactamase/D-ala carboxypeptidase
2ACR	2A79		same		Aldo-keto reductases (NADP)		Aldo-keto reductases (NADP)
2ACR	2R9R		same		Aldo-keto reductases (NADP)		Aldo-keto reductases (NADP)
1YPN	1MQI		same		Phosphate binding protein-like		Phosphate binding protein-like
1XDI	1BHY		same		FAD/NAD-linked reductases, N-terminal and central domains		FAD/NAD-linked reductases, N-terminal and central domains
1X97	2A79		same		Aldo-keto reductases (NADP)		Aldo-keto reductases (NADP)
1X97	2R9R		same		Aldo-keto reductases (NADP)		Aldo-keto reductases (NADP)
1SHV	1NRF		same		beta-Lactamase/D-ala carboxypeptidase		beta-Lactamase/D-ala carboxypeptidase
1S1R	2A79		same		Aldo-keto reductases (NADP)		Aldo-keto reductases (NADP)
1S1R	2R9R		same		Aldo-keto reductases (NADP)		Aldo-keto reductases (NADP)
1RGY	1NRF		same		beta-Lactamase/D-ala carboxypeptidase		beta-Lactamase/D-ala carboxypeptidase
1QWK	2A79		same		Aldo-keto reductases (NADP)		Aldo-keto reductases (NADP)
1QWK	2R9R		same		Aldo-keto reductases (NADP)		Aldo-keto reductases (NADP)
1ONG	1NRF		same		beta-Lactamase/D-ala carboxypeptidase		beta-Lactamase/D-ala carboxypeptidase
1OJT	1BHY		same		FAD/NAD-linked reductases, N-terminal and central domains		FAD/NAD-linked reductases, N-terminal and central domains
1OG6	2A79		same		Aldo-keto reductases (NADP)		Aldo-keto reductases (NADP)
1OG6	2R9R		same		Aldo-keto reductases (NADP)		Aldo-keto reductases (NADP)
1OC8	1JFU		same		Glutathione peroxidase-like		Glutathione peroxidase-like
1O7E	1NRF		same		beta-Lactamase/D-ala carboxypeptidase		beta-Lactamase/D-ala carboxypeptidase
1O73	1JFU		same		Glutathione peroxidase-like		Glutathione peroxidase-like
1O6J	1JFU		same		Glutathione peroxidase-like		Glutathione peroxidase-like
1NYM	1NRF		same		beta-Lactamase/D-ala carboxypeptidase		beta-Lactamase/D-ala carboxypeptidase
1NXY	1NRF		same		beta-Lactamase/D-ala carboxypeptidase		beta-Lactamase/D-ala carboxypeptidase
1MRQ	2A79		same		Aldo-keto reductases (NADP)		Aldo-keto reductases (NADP)
1MRQ	2R9R		same		Aldo-keto reductases (NADP)		Aldo-keto reductases (NADP)
1LVL	1BHY		same		FAD/NAD-linked reductases, N-terminal and central domains		FAD/NAD-linked reductases, N-terminal and central domains
1LBA	2F2L		same		N-acetylmuramoyl-L-alanine amidase-like		N-acetylmuramoyl-L-alanine amidase-like
1LBA	1TWQ		same		N-acetylmuramoyl-L-alanine amidase-like		N-acetylmuramoyl-L-alanine amidase-like
1LBA	1Z6I		same		N-acetylmuramoyl-L-alanine amidase-like		N-acetylmuramoyl-L-alanine amidase-like
1KGG	1NRF		same		beta-Lactamase/D-ala carboxypeptidase		beta-Lactamase/D-ala carboxypeptidase
1KE4	1NRF		same		beta-Lactamase/D-ala carboxypeptidase		beta-Lactamase/D-ala carboxypeptidase
1KDW	1NRF		same		beta-Lactamase/D-ala carboxypeptidase		beta-Lactamase/D-ala carboxypeptidase
1JWV	1NRF		same		beta-Lactamase/D-ala carboxypeptidase		beta-Lactamase/D-ala carboxypeptidase
1IKG	1NRF		same		beta-Lactamase/D-ala carboxypeptidase		beta-Lactamase/D-ala carboxypeptidase
1I2S	1NRF		same		beta-Lactamase/D-ala carboxypeptidase		beta-Lactamase/D-ala carboxypeptidase
1HZO	1NRF		same		beta-Lactamase/D-ala carboxypeptidase		beta-Lactamase/D-ala carboxypeptidase
1GET	1BHY		same		FAD/NAD-linked reductases, N-terminal and central domains		FAD/NAD-linked reductases, N-terminal and central domains
1FSW	1NRF		same		beta-Lactamase/D-ala carboxypeptidase		beta-Lactamase/D-ala carboxypeptidase
1FRB	2A79		same		Aldo-keto reductases (NADP)		Aldo-keto reductases (NADP)
1FRB	2R9R		same		Aldo-keto reductases (NADP)		Aldo-keto reductases (NADP)
1EWX	1JFU		same		Glutathione peroxidase-like		Glutathione peroxidase-like
1ES4	1NRF		same		beta-Lactamase/D-ala carboxypeptidase		beta-Lactamase/D-ala carboxypeptidase
1EF3	2A79		same		Aldo-keto reductases (NADP)		Aldo-keto reductases (NADP)
1EF3	2R9R		same		Aldo-keto reductases (NADP)		Aldo-keto reductases (NADP)
1E4D	1NRF		same		beta-Lactamase/D-ala carboxypeptidase		beta-Lactamase/D-ala carboxypeptidase
1DJC	1NRF		same		beta-Lactamase/D-ala carboxypeptidase		beta-Lactamase/D-ala carboxypeptidase
1CEF	1NRF		same		beta-Lactamase/D-ala carboxypeptidase		beta-Lactamase/D-ala carboxypeptidase
1BZL	1BHY		same		FAD/NAD-linked reductases, N-terminal and central domains		FAD/NAD-linked reductases, N-terminal and central domains
1BZA	1NRF		same		beta-Lactamase/D-ala carboxypeptidase		beta-Lactamase/D-ala carboxypeptidase
1BT5	1NRF		same		beta-Lactamase/D-ala carboxypeptidase		beta-Lactamase/D-ala carboxypeptidase
1BLP	1NRF		same		beta-Lactamase/D-ala carboxypeptidase		beta-Lactamase/D-ala carboxypeptidase
1BLH	1NRF		same		beta-Lactamase/D-ala carboxypeptidase		beta-Lactamase/D-ala carboxypeptidase
9MHT	1T3G		mp_no_infor		C5 cytosine-specific DNA methylase, DCM		no functional annotation
2F9Y	1T3G		mp_no_infor		Biotin dependent carboxylase carboxyltransferase domain		no functional annotation
2F62	1T3G		mp_no_infor		N-deoxyribosyltransferase		no functional annotation
2F2T	1T3G		mp_no_infor		N-deoxyribosyltransferase		no functional annotation
2DIJ	2AEJ		mp_no_infor		E-set domains of sugar-utilizing enzymes		no functional annotation
2D3T	1T3G		mp_no_infor		HCDH C-domain-like		no functional annotation
2C59	1T3G		mp_no_infor		Tyrosine-dependent oxidoreductases		no functional annotation
2BI4	1T3G		mp_no_infor		Iron-containing alcohol dehydrogenase		no functional annotation
1ZK0	1T3G		mp_no_infor		Tyrosine-dependent oxidoreductases		no functional annotation
1ZCB	1T3G		mp_no_infor		Transducin (alpha subunit), insertion domain		no functional annotation
1YPN	3B6W		mp_no_infor		Phosphate binding protein-like		no functional annotation
1YPN	2RC7		mp_no_infor		Phosphate binding protein-like		no functional annotation
1VGV	1T3G		mp_no_infor		UDP-N-acetylglucosamine 2-epimerase		no functional annotation
1V02	1T3G		mp_no_infor		Family 1 of glycosyl hydrolase		no functional annotation
1UD8	2AEJ		mp_no_infor		alpha-Amylases, C-terminal beta-sheet domain		no functional annotation
1UD6	2AEJ		mp_no_infor		alpha-Amylases, C-terminal beta-sheet domain		no functional annotation
1UAY	1T3G		mp_no_infor		Tyrosine-dependent oxidoreductases		no functional annotation
1S2L	1T3G		mp_no_infor		N-deoxyribosyltransferase		no functional annotation
1RLA	1T3G		mp_no_infor		Arginase-like amidino hydrolases		no functional annotation
1QJG	3DWO		mp_no_infor		Ketosteroid isomerase-like		no functional annotation
1PEZ	2AEJ		mp_no_infor		E-set domains of sugar-utilizing enzymes		no functional annotation
1N7G	1T3G		mp_no_infor		Tyrosine-dependent oxidoreductases		no functional annotation
1MXG	2AEJ		mp_no_infor		alpha-Amylases, C-terminal beta-sheet domain		no functional annotation
1MWO	2AEJ		mp_no_infor		alpha-Amylases, C-terminal beta-sheet domain		no functional annotation
1L0P	2AEJ		mp_no_infor		alpha-Amylases, C-terminal beta-sheet domain		no functional annotation
1GP5	3CO2		mp_no_infor		Penicillin synthase-like		no functional annotation
1GCU	1T3G		mp_no_infor		Glyceraldehyde-3-phosphate dehydrogenase-like, N-terminal domain		no functional annotation
1G9H	2AEJ		mp_no_infor		alpha-Amylases, C-terminal beta-sheet domain		no functional annotation
1G1A	1T3G		mp_no_infor		Tyrosine-dependent oxidoreductases		no functional annotation
1F8Y	1T3G		mp_no_infor		N-deoxyribosyltransferase		no functional annotation
1E7W	1T3G		mp_no_infor		Tyrosine-dependent oxidoreductases		no functional annotation
1DWJ	1T3G		mp_no_infor		Family 1 of glycosyl hydrolase		no functional annotation
1BXK	1T3G		mp_no_infor		Tyrosine-dependent oxidoreductases		no functional annotation
1AG8	1T3G		mp_no_infor		ALDH-like		no functional annotation
2V38	2A79		different		beta-glycanases		Aldo-keto reductases (NADP)
2TIR	1JFU		different		Thioltransferase		Glutathione peroxidase-like
2R9W	1K25		different		beta-Lactamase/D-ala carboxypeptidase		Penicillin-binding protein 2x (pbp-2x), c-terminal domain
2QPU	2R9R		different		alpha-Amylases, C-terminal beta-sheet domain		Aldo-keto reductases (NADP)
2J9X	1O77		different		Tryptophan biosynthesis enzymes		Toll/Interleukin receptor TIR domain
2G3Y	1SHU		different		G proteins		Integrin A (or I) domain
2G2U	1NRF		different		beta-lactamase-inhibitor protein, BLIP		beta-Lactamase/D-ala carboxypeptidase
2D2O	2R9R		different		E-set domains of sugar-utilizing enzymes		Aldo-keto reductases (NADP)
2CEK	1O77		different		Acetylcholinesterase-like		Toll/Interleukin receptor TIR domain
2BYY	2FI9		different		Thiolase-related		MTH938-like
2BYW	2FI9		different		Thiolase-related		MTH938-like
1TXX	1JFU		different		Thioltransferase		Glutathione peroxidase-like
1SDN	1NRF		different		PBP5 C-terminal domain-like		beta-Lactamase/D-ala carboxypeptidase
1NXY	1K25		different		beta-Lactamase/D-ala carboxypeptidase		Penicillin-binding protein 2x (pbp-2x), c-terminal domain
1NP2	1R1M		different		Family 1 of glycosyl hydrolase		OmpA-like
1JF8	1T34		different		Low-molecular-weight phosphotyrosine protein phosphatases		L-arabinose binding protein-like
1JF8	1XFD		different		Low-molecular-weight phosphotyrosine protein phosphatases		DPP6 N-terminal domain-like
1IZJ	2A79		different		E-set domains of sugar-utilizing enzymes		Aldo-keto reductases (NADP)
1IOV	1PX2		different		D-Alanine ligase N-terminal domain		Synapsin domain
1HL7	1XFD		different		Haloperoxidase		DPP6 N-terminal domain-like
1GP5	1U12		different		Penicillin synthase-like		cAMP-binding domain
1F5S	2B8E		different		Phosphoserine phosphatase		Meta-cation ATPase, catalytic domain P
1EQ2	1ID1		different		Tyrosine-dependent oxidoreductases		Potassium channel NAD-binding domain
1DYP	1KD7		different		Glycosyl hydrolases family 16		TNF-like
1DWJ	1R1M		different		Family 1 of glycosyl hydrolase		OmpA-like
1CUW	1SHU		different		Cutinase-like		Integrin A (or I) domain
1BLH	1K25		different		beta-Lactamase/D-ala carboxypeptidase		Penicillin-binding protein 2x (pbp-2x), c-terminal domain
1AW2	2A79		different		Triosephosphate isomerase (TIM)		Aldo-keto reductases (NADP)
1AW2	2R9R		different		Triosephosphate isomerase (TIM)		Aldo-keto reductases (NADP)
1AQL	1SHT		different		Acetylcholinesterase-like		Integrin A (or I) domain
1AHH	1ID1		different		Tyrosine-dependent oxidoreductases		Potassium channel NAD-binding domain
1AG8	1SHU		different		ALDH-like		Integrin A (or I) domain
